# Supplementary material for: Refractive Error and Ocular Pathology of Children Examined in an Ophthalmological Practice in Moldova
Source: J Clin Med. 2025 Feb 26;14(5):1554. doi: 10.3390/jcm14051554 (PMC11899808; doi:10.3390/jcm14051554)
Supplement: Supplementary file 1 [file jcm-14-01554-s001.zip]

Archive with 1 entries (1 files):
- jcm-3350438-supplementary.pdf
